# Supplementary material for: Large-Scale Microbiome Profiling of Brown Algae Identifies a Specific Vibrio aphrogenes Clade Strain That Promotes Gametophyte Settlement
Source: J Microbiol Biotechnol. 2026 Jun 1;36:e2604061. doi: 10.4014/jmb.2604.04061 (PMC13265237; doi:10.4014/jmb.2604.04061)
Supplement: Supplementary file 1 [file jmb-36-e2604061-supple.xlsx]

## Sheet: Table1
Table S1. Summary of sample characteristics and metadata across brown algal hosts.
	Ecklonia	(N=123)	Undaria	(N=222)
Coastal region		p=0.058		p=0
- East	32	0.26	83	0.374
- West			69	0.311
- South	53	0.431	64	0.288
- Jeju	38	0.309	6	0.027
Tissue		p=0.176		p=0.179
- Holdfast	69	0.561	121	0.545
- Thallus	54	0.439	101	0.455
Attach		p=0.652		p=0
- Attach	64	0.52	174	0.784
- Drift	59	0.48	48	0.216
Length (m)	47.6 ± 18.2		52.6 ± 23.9

## Sheet: Table2
Table S2. Sample metadata for all brown algal microbiome samples used in this study.
		Location information									Algae information
SampleID	Condition	SamplingDate	SamplingTime	Sampling location	Costal Region	Sampling Coordinates	Salinity(ppt)	DO(%)	pH	Temperature(℃)	Species	Tissue	Attach	LifeCycle	Length(m)
BS_EH_A_01	brown_algae	2021.12.18	14:30PM	Busan	South	35.215733, 129.225083				10.4	Ecklonia	Holdfast	Attach	young	17
BS_EH_A_02	brown_algae	2021.12.18	14:30PM	Busan	South	35.215733, 129.225083				10.4	Ecklonia	Holdfast	Attach	young	18
BS_EH_A_03	brown_algae	2021.12.18	14:30PM	Busan	South	35.215733, 129.225083				10.4	Ecklonia	Holdfast	Attach	young	20
BS_EH_A_04	brown_algae	2021.12.18	14:30PM	Busan	South	35.215733, 129.225083				10.4	Ecklonia	Holdfast	Attach	young	26
BS_EH_A_05	brown_algae	2021.12.18	14:30PM	Busan	South	35.215733, 129.225083				10.4	Ecklonia	Holdfast	Attach	adults	30
BS_EH_A_06	brown_algae	2021.12.18	14:30PM	Busan	South	35.215733, 129.225083				10.4	Ecklonia	Holdfast	Attach	adults	30
BS_ET_A_02	brown_algae	2021.12.18	14:30PM	Busan	South	35.215733, 129.225083				10.4	Ecklonia	Thallus	Attach	young	18
BS_ET_A_04	brown_algae	2021.12.18	14:30PM	Busan	South	35.215733, 129.225083				10.4	Ecklonia	Thallus	Attach	young	26
BS_ET_A_05	brown_algae	2021.12.18	14:30PM	Busan	South	35.215733, 129.225083				10.4	Ecklonia	Thallus	Attach	adults	30
BS_ET_A_06	brown_algae	2021.12.18	14:30PM	Busan	South	35.215733, 129.225083				10.4	Ecklonia	Thallus	Attach	adults	30
BS_UH_A_01	brown_algae	2021.12.18	14:30PM	Busan	South	35.215733, 129.225083				10.4	Undaria	Holdfast	Attach	young	15.5
BS_UH_A_02	brown_algae	2021.12.18	14:30PM	Busan	South	35.215733, 129.225083				10.4	Undaria	Holdfast	Attach	young	16
BS_UH_A_03	brown_algae	2021.12.18	14:30PM	Busan	South	35.215733, 129.225083				10.4	Undaria	Holdfast	Attach	young	18
BS_UH_A_04	brown_algae	2021.12.18	14:30PM	Busan	South	35.215733, 129.225083				10.4	Undaria	Holdfast	Attach	young	19
BS_UH_A_05	brown_algae	2021.12.18	14:30PM	Busan	South	35.215733, 129.225083				10.4	Undaria	Holdfast	Attach	young	20
BS_UT_A_01	brown_algae	2021.12.18	14:30PM	Busan	South	35.215733, 129.225083				10.4	Undaria	Thallus	Attach	young	15.5
BS_UT_A_02	brown_algae	2021.12.18	14:30PM	Busan	South	35.215733, 129.225083				10.4	Undaria	Thallus	Attach	young	16
BS_UT_A_03	brown_algae	2021.12.18	14:30PM	Busan	South	35.215733, 129.225083				10.4	Undaria	Thallus	Attach	young	18
BS_UT_A_04	brown_algae	2021.12.18	14:30PM	Busan	South	35.215733, 129.225083				10.4	Undaria	Thallus	Attach	young	19
BS_UT_A_05	brown_algae	2021.12.18	14:30PM	Busan	South	35.215733, 129.225083				10.4	Undaria	Thallus	Attach	young	20
GP_UH_A_01	brown_algae	2022.01.08	16:40PM	Gampo	East	35.808956, 129.505806	35.15	105.3	8.26	13.6	Undaria	Holdfast	Attach	unknown	31
GP_UH_A_02	brown_algae	2022.01.08	16:40PM	Gampo	East	35.808956, 129.505806	35.15	105.3	8.26	13.6	Undaria	Holdfast	Attach	unknown	42
GP_UH_A_03	brown_algae	2022.01.08	16:40PM	Gampo	East	35.808956, 129.505806	35.15	105.3	8.26	13.6	Undaria	Holdfast	Attach	unknown	49
GP_UH_A_04	brown_algae	2022.01.08	16:40PM	Gampo	East	35.808956, 129.505806	35.15	105.3	8.26	13.6	Undaria	Holdfast	Attach	unknown	47.5
GP_UH_A_05	brown_algae	2022.01.08	16:40PM	Gampo	East	35.808956, 129.505806	35.15	105.3	8.26	13.6	Undaria	Holdfast	Attach	unknown	55
GP_UH_A_06	brown_algae	2022.01.08	16:40PM	Gampo	East	35.808956, 129.505806	35.15	105.3	8.26	13.6	Undaria	Holdfast	Attach	unknown	53.6
GP_UH_A_07	brown_algae	2022.01.08	16:40PM	Gampo	East	35.808956, 129.505806	35.15	105.3	8.26	13.6	Undaria	Holdfast	Attach	unknown	62
GP_UH_A_08	brown_algae	2022.01.08	16:40PM	Gampo	East	35.808956, 129.505806	35.15	105.3	8.26	13.6	Undaria	Holdfast	Attach	unknown	72.6
GP_UH_A_09	brown_algae	2022.01.08	16:40PM	Gampo	East	35.808956, 129.505806	35.15	105.3	8.26	13.6	Undaria	Holdfast	Attach	unknown	59
GP_UH_A_10	brown_algae	2022.01.08	16:40PM	Gampo	East	35.808956, 129.505806	35.15	105.3	8.26	13.6	Undaria	Holdfast	Attach	unknown	62.6
GP_UH_A_11	brown_algae	2022.01.08	16:40PM	Gampo	East	35.808956, 129.505806	35.15	105.3	8.26	13.6	Undaria	Holdfast	Attach	unknown	88
GP_UT_A_01	brown_algae	2022.01.08	16:40PM	Gampo	East	35.808956, 129.505806	35.15	105.3	8.26	13.6	Undaria	Thallus	Attach	unknown	31
GP_UT_A_02	brown_algae	2022.01.08	16:40PM	Gampo	East	35.808956, 129.505806	35.15	105.3	8.26	13.6	Undaria	Thallus	Attach	unknown	42
GP_UT_A_03	brown_algae	2022.01.08	16:40PM	Gampo	East	35.808956, 129.505806	35.15	105.3	8.26	13.6	Undaria	Thallus	Attach	unknown	49
GP_UT_A_04	brown_algae	2022.01.08	16:40PM	Gampo	East	35.808956, 129.505806	35.15	105.3	8.26	13.6	Undaria	Thallus	Attach	unknown	47.5
GP_UT_A_05	brown_algae	2022.01.08	16:40PM	Gampo	East	35.808956, 129.505806	35.15	105.3	8.26	13.6	Undaria	Thallus	Attach	unknown	55
GP_UT_A_06	brown_algae	2022.01.08	16:40PM	Gampo	East	35.808956, 129.505806	35.15	105.3	8.26	13.6	Undaria	Thallus	Attach	unknown	53.6
GP_UT_A_07	brown_algae	2022.01.08	16:40PM	Gampo	East	35.808956, 129.505806	35.15	105.3	8.26	13.6	Undaria	Thallus	Attach	unknown	62
GP_UT_A_08	brown_algae	2022.01.08	16:40PM	Gampo	East	35.808956, 129.505806	35.15	105.3	8.26	13.6	Undaria	Thallus	Attach	unknown	72.6
GP_UT_A_09	brown_algae	2022.01.08	16:40PM	Gampo	East	35.808956, 129.505806	35.15	105.3	8.26	13.6	Undaria	Thallus	Attach	unknown	59
GP_UT_A_10	brown_algae	2022.01.08	16:40PM	Gampo	East	35.808956, 129.505806	35.15	105.3	8.26	13.6	Undaria	Thallus	Attach	unknown	62.6
GP_UT_A_11	brown_algae	2022.01.08	16:40PM	Gampo	East	35.808956, 129.505806	35.15	105.3	8.26	13.6	Undaria	Thallus	Attach	unknown	88
JG_EH_A_01	brown_algae	2022.01.08	15:40PM	Guryongpo	East	35.953371, 129.546730	35.16	98	8.38	12.8	Ecklonia	Holdfast	Attach	young	22
JG_EH_A_02	brown_algae	2022.01.08	15:40PM	Guryongpo	East	35.953371, 129.546730	35.16	98	8.38	12.8	Ecklonia	Holdfast	Attach	young	23
JG_EH_A_03	brown_algae	2022.01.08	15:40PM	Guryongpo	East	35.953371, 129.546730	35.16	98	8.38	12.8	Ecklonia	Holdfast	Attach	adults	36
JG_EH_A_04	brown_algae	2022.01.08	15:40PM	Guryongpo	East	35.953371, 129.546730	35.16	98	8.38	12.8	Ecklonia	Holdfast	Attach	adults	34
JG_EH_A_05	brown_algae	2022.01.08	15:40PM	Guryongpo	East	35.953371, 129.546730	35.16	98	8.38	12.8	Ecklonia	Holdfast	Attach	adults	42
JG_EH_D_06	brown_algae	2022.01.08	15:40PM	Guryongpo	East	35.953371, 129.546730	35.16	98	8.38	12.8	Ecklonia	Holdfast	Drift	adults	34.5
JG_EH_D_07	brown_algae	2022.01.08	15:40PM	Guryongpo	East	35.953371, 129.546730	35.16	98	8.38	12.8	Ecklonia	Holdfast	Drift	adults	38.5
JG_EH_D_08	brown_algae	2022.01.08	15:40PM	Guryongpo	East	35.953371, 129.546730	35.16	98	8.38	12.8	Ecklonia	Holdfast	Drift	adults	51
JG_EH_D_09	brown_algae	2022.01.08	15:40PM	Guryongpo	East	35.953371, 129.546730	35.16	98	8.38	12.8	Ecklonia	Holdfast	Drift	adults	55
JG_ET_A_03	brown_algae	2022.01.08	15:40PM	Guryongpo	East	35.953371, 129.546730	35.16	98	8.38	12.8	Ecklonia	Thallus	Attach	adults	36
JG_ET_D_06	brown_algae	2022.01.08	15:40PM	Guryongpo	East	35.953371, 129.546730	35.16	98	8.38	12.8	Ecklonia	Thallus	Drift	adults	34.5
JG_ET_D_08	brown_algae	2022.01.08	15:40PM	Guryongpo	East	35.953371, 129.546730	35.16	98	8.38	12.8	Ecklonia	Thallus	Drift	adults	51
JG_ET_D_09	brown_algae	2022.01.08	15:40PM	Guryongpo	East	35.953371, 129.546730	35.16	98	8.38	12.8	Ecklonia	Thallus	Drift	adults	55
JG_ET_D_10	brown_algae	2022.01.08	15:40PM	Guryongpo	East	35.953371, 129.546730	35.16	98	8.38	12.8	Ecklonia	Thallus	Drift	adults	36
JG_ET_D_11	brown_algae	2022.01.08	15:40PM	Guryongpo	East	35.953371, 129.546730	35.16	98	8.38	12.8	Ecklonia	Thallus	Drift	adults	45
JG_ET_D_12	brown_algae	2022.01.08	15:40PM	Guryongpo	East	35.953371, 129.546730	35.16	98	8.38	12.8	Ecklonia	Thallus	Drift	adults	38
JG_ET_D_13	brown_algae	2022.01.08	15:40PM	Guryongpo	East	35.953371, 129.546730	35.16	98	8.38	12.8	Ecklonia	Thallus	Drift	adults	40.5
JG_ET_D_14	brown_algae	2022.01.08	15:40PM	Guryongpo	East	35.953371, 129.546730	35.16	98	8.38	12.8	Ecklonia	Thallus	Drift	adults	45
JG_ET_D_15	brown_algae	2022.01.08	15:40PM	Guryongpo	East	35.953371, 129.546730	35.16	98	8.38	12.8	Ecklonia	Thallus	Drift	adults	48
JG_ET_D_16	brown_algae	2022.01.08	15:40PM	Guryongpo	East	35.953371, 129.546730	35.16	98	8.38	12.8	Ecklonia	Thallus	Drift	adults	33
JG_ET_D_17	brown_algae	2022.01.08	15:40PM	Guryongpo	East	35.953371, 129.546730	35.16	98	8.38	12.8	Ecklonia	Thallus	Drift	adults	48
JO_UH_A_01	brown_algae	2022.02.28	11:00AM	Hajodae	East	38.02126, 128.73542	34.7	106.3	8.06	6.1	Undaria	Holdfast	Attach	unknown	27
JO_UH_A_02	brown_algae	2022.02.28	11:00AM	Hajodae	East	38.02126, 128.73542	34.7	106.3	8.06	6.1	Undaria	Holdfast	Attach	unknown	26
JO_UH_A_03	brown_algae	2022.02.28	11:00AM	Hajodae	East	38.02126, 128.73542	34.7	106.3	8.06	6.1	Undaria	Holdfast	Attach	unknown	28
JO_UH_A_04	brown_algae	2022.02.28	11:00AM	Hajodae	East	38.02126, 128.73542	34.7	106.3	8.06	6.1	Undaria	Holdfast	Attach	unknown	32
JO_UH_A_05	brown_algae	2022.02.28	11:00AM	Hajodae	East	38.02126, 128.73542	34.7	106.3	8.06	6.1	Undaria	Holdfast	Attach	unknown	32
JO_UH_A_06	brown_algae	2022.02.28	11:00AM	Hajodae	East	38.02126, 128.73542	34.7	106.3	8.06	6.1	Undaria	Holdfast	Attach	unknown	35
JO_UH_A_07	brown_algae	2022.02.28	11:00AM	Hajodae	East	38.02126, 128.73542	34.7	106.3	8.06	6.1	Undaria	Holdfast	Attach	unknown	35
JO_UH_A_08	brown_algae	2022.02.28	11:00AM	Hajodae	East	38.02126, 128.73542	34.7	106.3	8.06	6.1	Undaria	Holdfast	Attach	unknown	37
JO_UH_A_09	brown_algae	2022.02.28	11:00AM	Hajodae	East	38.02126, 128.73542	34.7	106.3	8.06	6.1	Undaria	Holdfast	Attach	unknown	41
JO_UH_A_10	brown_algae	2022.02.28	11:00AM	Hajodae	East	38.02126, 128.73542	34.7	106.3	8.06	6.1	Undaria	Holdfast	Attach	unknown	69
JO_UH_A_11	brown_algae	2022.02.28	11:00AM	Hajodae	East	38.02126, 128.73542	34.7	106.3	8.06	6.1	Undaria	Holdfast	Attach	unknown	59
JO_UH_A_12	brown_algae	2022.02.28	11:00AM	Hajodae	East	38.02126, 128.73542	34.7	106.3	8.06	6.1	Undaria	Holdfast	Attach	unknown	68
JO_UT_A_01	brown_algae	2022.02.28	11:00AM	Hajodae	East	38.02126, 128.73542	34.7	106.3	8.06	6.1	Undaria	Thallus	Attach	unknown	27
JO_UT_A_02	brown_algae	2022.02.28	11:00AM	Hajodae	East	38.02126, 128.73542	34.7	106.3	8.06	6.1	Undaria	Thallus	Attach	unknown	26
JO_UT_A_04	brown_algae	2022.02.28	11:00AM	Hajodae	East	38.02126, 128.73542	34.7	106.3	8.06	6.1	Undaria	Thallus	Attach	unknown	32
JO_UT_A_07	brown_algae	2022.02.28	11:00AM	Hajodae	East	38.02126, 128.73542	34.7	106.3	8.06	6.1	Undaria	Thallus	Attach	unknown	35
GP_EH_D_01	brown_algae	2022.03.26	10:00AM	Gampo	East	35.824117,129.509300	34.86	96.2	7.53	11.3	Ecklonia	Holdfast	Drift	young	15
GP_EH_D_02	brown_algae	2022.03.26	10:00AM	Gampo	East	35.824117,129.509300	34.86	96.2	7.53	11.3	Ecklonia	Holdfast	Drift	adults	45
GP_UH_D_02	brown_algae	2022.03.26	10:00AM	Gampo	East	35.824117,129.509300	34.86	96.2	7.53	11.3	Undaria	Holdfast	Drift	adults	48
GP_UH_D_03	brown_algae	2022.03.26	10:00AM	Gampo	East	35.824117,129.509300	34.86	96.2	7.53	11.3	Undaria	Holdfast	Drift	adults	50
GP_UH_D_04	brown_algae	2022.03.26	10:00AM	Gampo	East	35.824117,129.509300	34.86	96.2	7.53	11.3	Undaria	Holdfast	Drift	adults	35
GP_UH_D_05	brown_algae	2022.03.26	10:00AM	Gampo	East	35.824117,129.509300	34.86	96.2	7.53	11.3	Undaria	Holdfast	Drift	adults	57
GP_UH_D_06	brown_algae	2022.03.26	10:00AM	Gampo	East	35.824117,129.509300	34.86	96.2	7.53	11.3	Undaria	Holdfast	Drift	adults	58
GP_UH_D_08	brown_algae	2022.03.26	10:00AM	Gampo	East	35.824117,129.509300	34.86	96.2	7.53	11.3	Undaria	Holdfast	Drift	adults	106
GP_UH_D_09	brown_algae	2022.03.26	10:00AM	Gampo	East	35.824117,129.509300	34.86	96.2	7.53	11.3	Undaria	Holdfast	Drift	adults	106
GP_UH_D_10	brown_algae	2022.03.26	10:00AM	Gampo	East	35.824117,129.509300	34.86	96.2	7.53	11.3	Undaria	Holdfast	Drift	adults	93
GP_UT_D_03	brown_algae	2022.03.26	10:00AM	Gampo	East	35.824117,129.509300	34.86	96.2	7.53	11.3	Undaria	Thallus	Drift	adults	50
GP_UT_D_04	brown_algae	2022.03.26	10:00AM	Gampo	East	35.824117,129.509300	34.86	96.2	7.53	11.3	Undaria	Thallus	Drift	adults	35
GP_UT_D_05	brown_algae	2022.03.26	10:00AM	Gampo	East	35.824117,129.509300	34.86	96.2	7.53	11.3	Undaria	Thallus	Drift	adults	57
GP_UT_D_06	brown_algae	2022.03.26	10:00AM	Gampo	East	35.824117,129.509300	34.86	96.2	7.53	11.3	Undaria	Thallus	Drift	adults	58
GP_UT_D_07	brown_algae	2022.03.26	10:00AM	Gampo	East	35.824117,129.509300	34.86	96.2	7.53	11.3	Undaria	Thallus	Drift	adults	60
GP_UT_D_08	brown_algae	2022.03.26	10:00AM	Gampo	East	35.824117,129.509300	34.86	96.2	7.53	11.3	Undaria	Thallus	Drift	adults	106
GP_UT_D_09	brown_algae	2022.03.26	10:00AM	Gampo	East	35.824117,129.509300	34.86	96.2	7.53	11.3	Undaria	Thallus	Drift	adults	106
GP_UT_D_10	brown_algae	2022.03.26	10:00AM	Gampo	East	35.824117,129.509300	34.86	96.2	7.53	11.3	Undaria	Thallus	Drift	adults	93
GP_UT_D_11	brown_algae	2022.03.26	10:00AM	Gampo	East	35.824117,129.509300	34.86	96.2	7.53	11.3	Undaria	Thallus	Drift	adults	120
HJ_EH_D_01	brown_algae	2022.03.26	12:00AM	Guryongpo	East	35.965022, 129.547243	34.67	87.4	7.94	12.2	Ecklonia	Holdfast	Drift	adults	28
HJ_EH_D_03	brown_algae	2022.03.26	12:00AM	Guryongpo	East	35.965022, 129.547243	34.67	87.4	7.94	12.2	Ecklonia	Holdfast	Drift	adults	50
HJ_EH_D_04	brown_algae	2022.03.26	12:00AM	Guryongpo	East	35.965022, 129.547243	34.67	87.4	7.94	12.2	Ecklonia	Holdfast	Drift	adults	56
HJ_EH_D_05	brown_algae	2022.03.26	12:00AM	Guryongpo	East	35.965022, 129.547243	34.67	87.4	7.94	12.2	Ecklonia	Holdfast	Drift	adults	60
HJ_EH_D_06	brown_algae	2022.03.26	12:00AM	Guryongpo	East	35.965022, 129.547243	34.67	87.4	7.94	12.2	Ecklonia	Holdfast	Drift	adults	70
HJ_EH_D_07	brown_algae	2022.03.26	12:00AM	Guryongpo	East	35.965022, 129.547243	34.67	87.4	7.94	12.2	Ecklonia	Holdfast	Drift	adults	75
HJ_EH_D_08	brown_algae	2022.03.26	12:00AM	Guryongpo	East	35.965022, 129.547243	34.67	87.4	7.94	12.2	Ecklonia	Holdfast	Drift	adults	105
HJ_ET_D_07	brown_algae	2022.03.26	12:00AM	Guryongpo	East	35.965022, 129.547243	34.67	87.4	7.94	12.2	Ecklonia	Thallus	Drift	adults	75
HJ_ET_D_09	brown_algae	2022.03.26	12:00AM	Guryongpo	East	35.965022, 129.547243	34.67	87.4	7.94	12.2	Ecklonia	Thallus	Drift	adults	96
SD_UH_A_01	brown_algae	2022.04.09	07:00AM	Busan	South	35.075777,129.023424	34.55	96.8	8.16	12.2	Undaria	Holdfast	Attach	adults	90
SD_UH_A_02	brown_algae	2022.04.09	07:00AM	Busan	South	35.075777,129.023424	34.55	96.8	8.16	12.2	Undaria	Holdfast	Attach	adults	65
SD_UH_A_03	brown_algae	2022.04.09	07:00AM	Busan	South	35.075777,129.023424	34.55	96.8	8.16	12.2	Undaria	Holdfast	Attach	adults	67
SD_UH_A_04	brown_algae	2022.04.09	07:00AM	Busan	South	35.075777,129.023424	34.55	96.8	8.16	12.2	Undaria	Holdfast	Attach	adults	55
SD_UH_A_05	brown_algae	2022.04.09	07:00AM	Busan	South	35.075777,129.023424	34.55	96.8	8.16	12.2	Undaria	Holdfast	Attach	adults	45
SD_UH_A_06	brown_algae	2022.04.09	07:00AM	Busan	South	35.075777,129.023424	34.55	96.8	8.16	12.2	Undaria	Holdfast	Attach	adults	42
SD_UH_A_07	brown_algae	2022.04.09	07:00AM	Busan	South	35.075777,129.023424	34.55	96.8	8.16	12.2	Undaria	Holdfast	Attach	adults	45
SD_UH_A_08	brown_algae	2022.04.09	07:00AM	Busan	South	35.075777,129.023424	34.55	96.8	8.16	12.2	Undaria	Holdfast	Attach	adults	51
SD_UH_A_09	brown_algae	2022.04.09	07:00AM	Busan	South	35.075777,129.023424	34.55	96.8	8.16	12.2	Undaria	Holdfast	Attach	adults	56
SD_UH_A_10	brown_algae	2022.04.09	07:00AM	Busan	South	35.075777,129.023424	34.55	96.8	8.16	12.2	Undaria	Holdfast	Attach	adults	58
SD_UH_A_11	brown_algae	2022.04.09	07:00AM	Busan	South	35.075777,129.023424	34.55	96.8	8.16	12.2	Undaria	Holdfast	Attach	adults	45
SD_UH_A_12	brown_algae	2022.04.09	07:00AM	Busan	South	35.075777,129.023424	34.55	96.8	8.16	12.2	Undaria	Holdfast	Attach	adults	25
SD_UH_A_13	brown_algae	2022.04.09	07:00AM	Busan	South	35.075777,129.023424	34.55	96.8	8.16	12.2	Undaria	Holdfast	Attach	adults	22
SD_UH_A_14	brown_algae	2022.04.09	07:00AM	Busan	South	35.075777,129.023424	34.55	96.8	8.16	12.2	Undaria	Holdfast	Attach	adults	48
SD_UH_A_15	brown_algae	2022.04.09	07:00AM	Busan	South	35.075777,129.023424	34.55	96.8	8.16	12.2	Undaria	Holdfast	Attach	adults	32
SD_UH_A_16	brown_algae	2022.04.09	07:00AM	Busan	South	35.075777,129.023424	34.55	96.8	8.16	12.2	Undaria	Holdfast	Attach	adults	42
SD_UH_A_17	brown_algae	2022.04.09	07:00AM	Busan	South	35.075777,129.023424	34.55	96.8	8.16	12.2	Undaria	Holdfast	Attach	adults	28
SD_UH_A_18	brown_algae	2022.04.09	07:00AM	Busan	South	35.075777,129.023424	34.55	96.8	8.16	12.2	Undaria	Holdfast	Attach	adults	44
SD_UH_A_19	brown_algae	2022.04.09	07:00AM	Busan	South	35.075777,129.023424	34.55	96.8	8.16	12.2	Undaria	Holdfast	Attach	adults	23
SD_UH_A_20	brown_algae	2022.04.09	07:00AM	Busan	South	35.075777,129.023424	34.55	96.8	8.16	12.2	Undaria	Holdfast	Attach	adults	27
SD_UH_A_21	brown_algae	2022.04.09	07:00AM	Busan	South	35.075777,129.023424	34.55	96.8	8.16	12.2	Undaria	Holdfast	Attach	adults	15
SD_UH_A_22	brown_algae	2022.04.09	07:00AM	Busan	South	35.075777,129.023424	34.55	96.8	8.16	12.2	Undaria	Holdfast	Attach	adults	18
SD_UH_A_23	brown_algae	2022.04.09	07:00AM	Busan	South	35.075777,129.023424	34.55	96.8	8.16	12.2	Undaria	Holdfast	Attach	adults	18
SD_UH_A_24	brown_algae	2022.04.09	07:00AM	Busan	South	35.075777,129.023424	34.55	96.8	8.16	12.2	Undaria	Holdfast	Attach	adults	20
SD_UH_A_25	brown_algae	2022.04.09	07:00AM	Busan	South	35.075777,129.023424	34.55	96.8	8.16	12.2	Undaria	Holdfast	Attach	adults	21
SD_UH_A_26	brown_algae	2022.04.09	07:00AM	Busan	South	35.075777,129.023424	34.55	96.8	8.16	12.2	Undaria	Holdfast	Attach	adults	21
SD_UH_D_01	brown_algae	2022.04.09	07:00AM	Busan	South	35.075777,129.023424	34.55	96.8	8.16	12.2	Undaria	Holdfast	Drift	adults	125
SD_UH_D_03	brown_algae	2022.04.09	07:00AM	Busan	South	35.075777,129.023424	34.55	96.8	8.16	12.2	Undaria	Holdfast	Drift	adults	95
SD_UT_A_01	brown_algae	2022.04.09	07:00AM	Busan	South	35.075777,129.023424	34.55	96.8	8.16	12.2	Undaria	Thallus	Attach	adults	90
SD_UT_A_02	brown_algae	2022.04.09	07:00AM	Busan	South	35.075777,129.023424	34.55	96.8	8.16	12.2	Undaria	Thallus	Attach	adults	65
SD_UT_A_03	brown_algae	2022.04.09	07:00AM	Busan	South	35.075777,129.023424	34.55	96.8	8.16	12.2	Undaria	Thallus	Attach	adults	67
SD_UT_A_04	brown_algae	2022.04.09	07:00AM	Busan	South	35.075777,129.023424	34.55	96.8	8.16	12.2	Undaria	Thallus	Attach	adults	55
SD_UT_A_05	brown_algae	2022.04.09	07:00AM	Busan	South	35.075777,129.023424	34.55	96.8	8.16	12.2	Undaria	Thallus	Attach	adults	45
SD_UT_A_07	brown_algae	2022.04.09	07:00AM	Busan	South	35.075777,129.023424	34.55	96.8	8.16	12.2	Undaria	Thallus	Attach	adults	45
SD_UT_A_10	brown_algae	2022.04.09	07:00AM	Busan	South	35.075777,129.023424	34.55	96.8	8.16	12.2	Undaria	Thallus	Attach	adults	58
SD_UT_A_11	brown_algae	2022.04.09	07:00AM	Busan	South	35.075777,129.023424	34.55	96.8	8.16	12.2	Undaria	Thallus	Attach	adults	45
SD_UT_A_12	brown_algae	2022.04.09	07:00AM	Busan	South	35.075777,129.023424	34.55	96.8	8.16	12.2	Undaria	Thallus	Attach	adults	25
SD_UT_A_13	brown_algae	2022.04.09	07:00AM	Busan	South	35.075777,129.023424	34.55	96.8	8.16	12.2	Undaria	Thallus	Attach	adults	22
SD_UT_A_14	brown_algae	2022.04.09	07:00AM	Busan	South	35.075777,129.023424	34.55	96.8	8.16	12.2	Undaria	Thallus	Attach	adults	48
SD_UT_A_15	brown_algae	2022.04.09	07:00AM	Busan	South	35.075777,129.023424	34.55	96.8	8.16	12.2	Undaria	Thallus	Attach	adults	32
SD_UT_A_16	brown_algae	2022.04.09	07:00AM	Busan	South	35.075777,129.023424	34.55	96.8	8.16	12.2	Undaria	Thallus	Attach	adults	42
SD_UT_A_17	brown_algae	2022.04.09	07:00AM	Busan	South	35.075777,129.023424	34.55	96.8	8.16	12.2	Undaria	Thallus	Attach	adults	28
SD_UT_A_18	brown_algae	2022.04.09	07:00AM	Busan	South	35.075777,129.023424	34.55	96.8	8.16	12.2	Undaria	Thallus	Attach	adults	44
SD_UT_A_19	brown_algae	2022.04.09	07:00AM	Busan	South	35.075777,129.023424	34.55	96.8	8.16	12.2	Undaria	Thallus	Attach	adults	23
SD_UT_A_20	brown_algae	2022.04.09	07:00AM	Busan	South	35.075777,129.023424	34.55	96.8	8.16	12.2	Undaria	Thallus	Attach	adults	27
SD_UT_A_21	brown_algae	2022.04.09	07:00AM	Busan	South	35.075777,129.023424	34.55	96.8	8.16	12.2	Undaria	Thallus	Attach	adults	15
SD_UT_A_23	brown_algae	2022.04.09	07:00AM	Busan	South	35.075777,129.023424	34.55	96.8	8.16	12.2	Undaria	Thallus	Attach	adults	18
SD_UT_A_25	brown_algae	2022.04.09	07:00AM	Busan	South	35.075777,129.023424	34.55	96.8	8.16	12.2	Undaria	Thallus	Attach	adults	21
SD_UT_A_26	brown_algae	2022.04.09	07:00AM	Busan	South	35.075777,129.023424	34.55	96.8	8.16	12.2	Undaria	Thallus	Attach	adults	21
SD_UT_D_06	brown_algae	2022.04.09	07:00AM	Busan	South	35.075777,129.023424	34.55	96.8	8.16	12.2	Undaria	Thallus	Drift	adults	66
SD_UT_D_08	brown_algae	2022.04.09	07:00AM	Busan	South	35.075777,129.023424	34.55	96.8	8.16	12.2	Undaria	Thallus	Drift	adults	62
SD_UT_D_09	brown_algae	2022.04.09	07:00AM	Busan	South	35.075777,129.023424	34.55	96.8	8.16	12.2	Undaria	Thallus	Drift	adults	33
SD_UT_D_10	brown_algae	2022.04.09	07:00AM	Busan	South	35.075777,129.023424	34.55	96.8	8.16	12.2	Undaria	Thallus	Drift	adults	52
SD_UT_D_11	brown_algae	2022.04.09	07:00AM	Busan	South	35.075777,129.023424	34.55	96.8	8.16	12.2	Undaria	Thallus	Drift	adults	21
JD_EH_D_01	brown_algae	2022.04.16	10:00AM	Jongdal	Jeju	33.4968666,126.910263				15.5	Ecklonia	Holdfast	Drift	adults	120
JD_EH_D_02	brown_algae	2022.04.16	10:00AM	Jongdal	Jeju	33.4968666,126.910263				15.5	Ecklonia	Holdfast	Drift	adults	100
JD_EH_D_04	brown_algae	2022.04.16	10:00AM	Jongdal	Jeju	33.4968666,126.910263				15.5	Ecklonia	Holdfast	Drift	adults	65
JD_EH_D_07	brown_algae	2022.04.16	10:00AM	Jongdal	Jeju	33.4968666,126.910263				15.5	Ecklonia	Holdfast	Drift	adults	95
JD_EH_D_09	brown_algae	2022.04.16	10:00AM	Jongdal	Jeju	33.4968666,126.910263				15.5	Ecklonia	Holdfast	Drift	adults	50
JD_ET_D_02	brown_algae	2022.04.16	10:00AM	Jongdal	Jeju	33.4968666,126.910263				15.5	Ecklonia	Thallus	Drift	adults	100
JD_ET_D_06	brown_algae	2022.04.16	10:00AM	Jongdal	Jeju	33.4968666,126.910263				15.5	Ecklonia	Thallus	Drift	adults	65
JD_ET_D_08	brown_algae	2022.04.16	10:00AM	Jongdal	Jeju	33.4968666,126.910263				15.5	Ecklonia	Thallus	Drift	adults	80
JD_ET_D_09	brown_algae	2022.04.16	10:00AM	Jongdal	Jeju	33.4968666,126.910263				15.5	Ecklonia	Thallus	Drift	adults	50
JD_UH_D_01	brown_algae	2022.04.16	10:00AM	Jongdal	Jeju	33.4968666,126.910263				15.4	Undaria	Holdfast	Drift	adults	120
JD_UH_D_02	brown_algae	2022.04.16	10:00AM	Jongdal	Jeju	33.4968666,126.910263				15.4	Undaria	Holdfast	Drift	adults	120
JD_UH_D_03	brown_algae	2022.04.16	10:00AM	Jongdal	Jeju	33.4968666,126.910263				15.4	Undaria	Holdfast	Drift	adults	95
JD_UH_D_04	brown_algae	2022.04.16	10:00AM	Jongdal	Jeju	33.4968666,126.910263				15.4	Undaria	Holdfast	Drift	adults	100
JD_UH_D_05	brown_algae	2022.04.16	10:00AM	Jongdal	Jeju	33.4968666,126.910263				15.4	Undaria	Holdfast	Drift	adults	90
JD_UT_D_01	brown_algae	2022.04.16	10:00AM	Jongdal	Jeju	33.4968666,126.910263				15.4	Undaria	Thallus	Drift	adults	120
JinD_UH_A_01	brown_algae	2022.05.01	16:00PM	Jindo	West	34.449466,126.118082	33.53	9.2	8.16	12.3	Undaria	Holdfast	Attach	adults	93.052
JinD_UH_A_02	brown_algae	2022.05.01	16:00PM	Jindo	West	34.449466,126.118082	33.53	9.2	8.16	12.3	Undaria	Holdfast	Attach	adults	84.666
JinD_UH_A_03	brown_algae	2022.05.01	16:00PM	Jindo	West	34.449466,126.118082	33.53	9.2	8.16	12.3	Undaria	Holdfast	Attach	adults	68.99
JinD_UH_A_04	brown_algae	2022.05.01	16:00PM	Jindo	West	34.449466,126.118082	33.53	9.2	8.16	12.3	Undaria	Holdfast	Attach	adults	58.784
JinD_UH_A_05	brown_algae	2022.05.01	16:00PM	Jindo	West	34.449466,126.118082	33.53	9.2	8.16	12.3	Undaria	Holdfast	Attach	adults	64.99
JinD_UH_A_06	brown_algae	2022.05.01	16:00PM	Jindo	West	34.449466,126.118082	33.53	9.2	8.16	12.3	Undaria	Holdfast	Attach	adults	61.621
JinD_UH_A_07	brown_algae	2022.05.01	16:00PM	Jindo	West	34.449466,126.118082	33.53	9.2	8.16	12.3	Undaria	Holdfast	Attach	adults	70.593
JinD_UH_A_08	brown_algae	2022.05.01	16:00PM	Jindo	West	34.449466,126.118082	33.53	9.2	8.16	12.3	Undaria	Holdfast	Attach	adults	59.616
JinD_UH_A_09	brown_algae	2022.05.01	16:00PM	Jindo	West	34.449466,126.118082	33.53	9.2	8.16	12.3	Undaria	Holdfast	Attach	adults	55.948
JinD_UH_A_10	brown_algae	2022.05.01	16:00PM	Jindo	West	34.449466,126.118082	33.53	9.2	8.16	12.3	Undaria	Holdfast	Attach	adults	44.339
JinD_UH_A_11	brown_algae	2022.05.01	16:00PM	Jindo	West	34.449466,126.118082	33.53	9.2	8.16	12.3	Undaria	Holdfast	Attach	adults	50.831
JinD_UH_A_12	brown_algae	2022.05.01	16:00PM	Jindo	West	34.449466,126.118082	33.53	9.2	8.16	12.3	Undaria	Holdfast	Attach	adults	47.694
JinD_UH_A_13	brown_algae	2022.05.01	16:00PM	Jindo	West	34.449466,126.118082	33.53	9.2	8.16	12.3	Undaria	Holdfast	Attach	adults	34.178
JinD_UH_A_15	brown_algae	2022.05.01	16:00PM	Jindo	West	34.449466,126.118082	33.53	9.2	8.16	12.3	Undaria	Holdfast	Attach	adults	52.021
JinD_UH_A_16	brown_algae	2022.05.01	16:00PM	Jindo	West	34.449466,126.118082	33.53	9.2	8.16	12.3	Undaria	Holdfast	Attach	adults	50.616
JinD_UH_A_17	brown_algae	2022.05.01	16:00PM	Jindo	West	34.449466,126.118082	33.53	9.2	8.16	12.3	Undaria	Holdfast	Attach	adults	47.221
JinD_UH_A_18	brown_algae	2022.05.01	16:00PM	Jindo	West	34.449466,126.118082	33.53	9.2	8.16	12.3	Undaria	Holdfast	Attach	young	51.631
JinD_UH_A_19	brown_algae	2022.05.01	16:00PM	Jindo	West	34.449466,126.118082	33.53	9.2	8.16	12.3	Undaria	Holdfast	Attach	young	37.62
JinD_UH_A_20	brown_algae	2022.05.01	16:00PM	Jindo	West	34.449466,126.118082	33.53	9.2	8.16	12.3	Undaria	Holdfast	Attach	young	37.134
JinD_UT_A_02	brown_algae	2022.05.01	16:00PM	Jindo	West	34.449466,126.118082	33.53	9.2	8.16	12.3	Undaria	Thallus	Attach	adults	84.666
JinD_UT_A_03	brown_algae	2022.05.01	16:00PM	Jindo	West	34.449466,126.118082	33.53	9.2	8.16	12.3	Undaria	Thallus	Attach	adults	68.99
JinD_UT_A_04	brown_algae	2022.05.01	16:00PM	Jindo	West	34.449466,126.118082	33.53	9.2	8.16	12.3	Undaria	Thallus	Attach	adults	58.784
JinD_UT_A_05	brown_algae	2022.05.01	16:00PM	Jindo	West	34.449466,126.118082	33.53	9.2	8.16	12.3	Undaria	Thallus	Attach	adults	64.99
JinD_UT_A_06	brown_algae	2022.05.01	16:00PM	Jindo	West	34.449466,126.118082	33.53	9.2	8.16	12.3	Undaria	Thallus	Attach	adults	61.621
JinD_UT_A_07	brown_algae	2022.05.01	16:00PM	Jindo	West	34.449466,126.118082	33.53	9.2	8.16	12.3	Undaria	Thallus	Attach	adults	70.593
JinD_UT_A_08	brown_algae	2022.05.01	16:00PM	Jindo	West	34.449466,126.118082	33.53	9.2	8.16	12.3	Undaria	Thallus	Attach	adults	59.616
JinD_UT_A_09	brown_algae	2022.05.01	16:00PM	Jindo	West	34.449466,126.118082	33.53	9.2	8.16	12.3	Undaria	Thallus	Attach	adults	55.948
JinD_UT_A_10	brown_algae	2022.05.01	16:00PM	Jindo	West	34.449466,126.118082	33.53	9.2	8.16	12.3	Undaria	Thallus	Attach	adults	44.339
JinD_UT_A_11	brown_algae	2022.05.01	16:00PM	Jindo	West	34.449466,126.118082	33.53	9.2	8.16	12.3	Undaria	Thallus	Attach	adults	50.831
JinD_UT_A_12	brown_algae	2022.05.01	16:00PM	Jindo	West	34.449466,126.118082	33.53	9.2	8.16	12.3	Undaria	Thallus	Attach	adults	47.694
JinD_UT_A_13	brown_algae	2022.05.01	16:00PM	Jindo	West	34.449466,126.118082	33.53	9.2	8.16	12.3	Undaria	Thallus	Attach	adults	34.178
JinD_UT_A_14	brown_algae	2022.05.01	16:00PM	Jindo	West	34.449466,126.118082	33.53	9.2	8.16	12.3	Undaria	Thallus	Attach	adults	47.839
JinD_UT_A_15	brown_algae	2022.05.01	16:00PM	Jindo	West	34.449466,126.118082	33.53	9.2	8.16	12.3	Undaria	Thallus	Attach	adults	52.021
JinD_UT_A_16	brown_algae	2022.05.01	16:00PM	Jindo	West	34.449466,126.118082	33.53	9.2	8.16	12.3	Undaria	Thallus	Attach	adults	50.616
JinD_UT_A_17	brown_algae	2022.05.01	16:00PM	Jindo	West	34.449466,126.118082	33.53	9.2	8.16	12.3	Undaria	Thallus	Attach	adults	47.221
JinD_UT_A_18	brown_algae	2022.05.01	16:00PM	Jindo	West	34.449466,126.118082	33.53	9.2	8.16	12.3	Undaria	Thallus	Attach	young	51.631
JinD_UT_A_19	brown_algae	2022.05.01	16:00PM	Jindo	West	34.449466,126.118082	33.53	9.2	8.16	12.3	Undaria	Thallus	Attach	young	37.62
JinD_UT_A_20	brown_algae	2022.05.01	16:00PM	Jindo	West	34.449466,126.118082	33.53	9.2	8.16	12.3	Undaria	Thallus	Attach	young	37.134
DC_UH_A_01	brown_algae	2022.05.05	14:00PM	Daecheon	West	36.329224,126.504931	32.3	36.8	8.08	12.2	Undaria	Holdfast	Attach	adults	97.87
DC_UH_A_03	brown_algae	2022.05.05	14:00PM	Daecheon	West	36.329224,126.504931	32.3	36.8	8.08	12.2	Undaria	Holdfast	Attach	adults	87.7
DC_UH_A_04	brown_algae	2022.05.05	14:00PM	Daecheon	West	36.329224,126.504931	32.3	36.8	8.08	12.2	Undaria	Holdfast	Attach	adults	68.9
DC_UH_A_05	brown_algae	2022.05.05	14:00PM	Daecheon	West	36.329224,126.504931	32.3	36.8	8.08	12.2	Undaria	Holdfast	Attach	adults	83.8
DC_UH_A_06	brown_algae	2022.05.05	14:00PM	Daecheon	West	36.329224,126.504931	32.3	36.8	8.08	12.2	Undaria	Holdfast	Attach	adults	77.9
DC_UH_A_07	brown_algae	2022.05.05	14:00PM	Daecheon	West	36.329224,126.504931	32.3	36.8	8.08	12.2	Undaria	Holdfast	Attach	adults	62.9
DC_UH_A_08	brown_algae	2022.05.05	14:00PM	Daecheon	West	36.329224,126.504931	32.3	36.8	8.08	12.2	Undaria	Holdfast	Attach	adults	65.2
DC_UH_A_09	brown_algae	2022.05.05	14:00PM	Daecheon	West	36.329224,126.504931	32.3	36.8	8.08	12.2	Undaria	Holdfast	Attach	young	51.7
DC_UH_A_10	brown_algae	2022.05.05	14:00PM	Daecheon	West	36.329224,126.504931	32.3	36.8	8.08	12.2	Undaria	Holdfast	Attach	adults	43.6
DC_UH_A_11	brown_algae	2022.05.05	14:00PM	Daecheon	West	36.329224,126.504931	32.3	36.8	8.08	12.2	Undaria	Holdfast	Attach	young	55.5
DC_UH_A_13	brown_algae	2022.05.05	14:00PM	Daecheon	West	36.329224,126.504931	32.3	36.8	8.08	12.2	Undaria	Holdfast	Attach	young	46.2
DC_UH_A_14	brown_algae	2022.05.05	14:00PM	Daecheon	West	36.329224,126.504931	32.3	36.8	8.08	12.2	Undaria	Holdfast	Attach	young	44.8
DC_UH_A_15	brown_algae	2022.05.05	14:00PM	Daecheon	West	36.329224,126.504931	32.3	36.8	8.08	12.2	Undaria	Holdfast	Attach	young	37.7
DC_UH_A_16	brown_algae	2022.05.05	14:00PM	Daecheon	West	36.329224,126.504931	32.3	36.8	8.08	12.2	Undaria	Holdfast	Attach	young	37.8
DC_UH_A_17	brown_algae	2022.05.05	14:00PM	Daecheon	West	36.329224,126.504931	32.3	36.8	8.08	12.2	Undaria	Holdfast	Attach	young	43.3
DC_UH_A_18	brown_algae	2022.05.05	14:00PM	Daecheon	West	36.329224,126.504931	32.3	36.8	8.08	12.2	Undaria	Holdfast	Attach	young	25.8
DC_UH_A_19	brown_algae	2022.05.05	14:00PM	Daecheon	West	36.329224,126.504931	32.3	36.8	8.08	12.2	Undaria	Holdfast	Attach	young	18.2
DC_UH_A_20	brown_algae	2022.05.05	14:00PM	Daecheon	West	36.329224,126.504931	32.3	36.8	8.08	12.2	Undaria	Holdfast	Attach	adults	37.8
DC_UT_A_01	brown_algae	2022.05.05	14:00PM	Daecheon	West	36.329224,126.504931	32.3	36.8	8.08	12.2	Undaria	Thallus	Attach	adults	97.87
DC_UT_A_03	brown_algae	2022.05.05	14:00PM	Daecheon	West	36.329224,126.504931	32.3	36.8	8.08	12.2	Undaria	Thallus	Attach	adults	87.7
DC_UT_A_04	brown_algae	2022.05.05	14:00PM	Daecheon	West	36.329224,126.504931	32.3	36.8	8.08	12.2	Undaria	Thallus	Attach	adults	68.9
DC_UT_A_05	brown_algae	2022.05.05	14:00PM	Daecheon	West	36.329224,126.504931	32.3	36.8	8.08	12.2	Undaria	Thallus	Attach	adults	83.8
DC_UT_A_06	brown_algae	2022.05.05	14:00PM	Daecheon	West	36.329224,126.504931	32.3	36.8	8.08	12.2	Undaria	Thallus	Attach	adults	77.9
DC_UT_A_07	brown_algae	2022.05.05	14:00PM	Daecheon	West	36.329224,126.504931	32.3	36.8	8.08	12.2	Undaria	Thallus	Attach	adults	62.9
DC_UT_A_08	brown_algae	2022.05.05	14:00PM	Daecheon	West	36.329224,126.504931	32.3	36.8	8.08	12.2	Undaria	Thallus	Attach	adults	65.2
DC_UT_A_11	brown_algae	2022.05.05	14:00PM	Daecheon	West	36.329224,126.504931	32.3	36.8	8.08	12.2	Undaria	Thallus	Attach	young	55.5
DC_UT_A_13	brown_algae	2022.05.05	14:00PM	Daecheon	West	36.329224,126.504931	32.3	36.8	8.08	12.2	Undaria	Thallus	Attach	young	46.2
DC_UT_A_17	brown_algae	2022.05.05	14:00PM	Daecheon	West	36.329224,126.504931	32.3	36.8	8.08	12.2	Undaria	Thallus	Attach	young	43.3
DC_UT_A_18	brown_algae	2022.05.05	14:00PM	Daecheon	West	36.329224,126.504931	32.3	36.8	8.08	12.2	Undaria	Thallus	Attach	young	25.8
DC_UT_A_19	brown_algae	2022.05.05	14:00PM	Daecheon	West	36.329224,126.504931	32.3	36.8	8.08	12.2	Undaria	Thallus	Attach	young	18.2
DC_UT_A_20	brown_algae	2022.05.05	14:00PM	Daecheon	West	36.329224,126.504931	32.3	36.8	8.08	12.2	Undaria	Thallus	Attach	adults	37.8
SS_EH_A_01	brown_algae	2022.05.15	16:00PM	Seongsan	Jeju	33.436153,126.925000	34.28	91.7	8.38	17.3	Ecklonia	Holdfast	Attach	adults	47.123
SS_EH_A_02	brown_algae	2022.05.15	16:00PM	Seongsan	Jeju	33.436153,126.925000	34.28	91.7	8.38	17.3	Ecklonia	Holdfast	Attach	adults	62.697
SS_EH_A_04	brown_algae	2022.05.15	16:00PM	Seongsan	Jeju	33.436153,126.925000	34.28	91.7	8.38	17.3	Ecklonia	Holdfast	Attach	adults	40.981
SS_EH_A_05	brown_algae	2022.05.15	16:00PM	Seongsan	Jeju	33.436153,126.925000	34.28	91.7	8.38	17.3	Ecklonia	Holdfast	Attach	adults	49.573
SS_EH_A_06	brown_algae	2022.05.15	16:00PM	Seongsan	Jeju	33.436153,126.925000	34.28	91.7	8.38	17.3	Ecklonia	Holdfast	Attach	adults	50.084
SS_EH_A_08	brown_algae	2022.05.15	16:00PM	Seongsan	Jeju	33.436153,126.925000	34.28	91.7	8.38	17.3	Ecklonia	Holdfast	Attach	adults	41.836
SS_EH_A_09	brown_algae	2022.05.15	16:00PM	Seongsan	Jeju	33.436153,126.925000	34.28	91.7	8.38	17.3	Ecklonia	Holdfast	Attach	adults	46.642
SS_EH_A_11	brown_algae	2022.05.15	16:00PM	Seongsan	Jeju	33.436153,126.925000	34.28	91.7	8.38	17.3	Ecklonia	Holdfast	Attach	adults	48.755
SS_EH_A_12	brown_algae	2022.05.15	16:00PM	Seongsan	Jeju	33.436153,126.925000	34.28	91.7	8.38	17.3	Ecklonia	Holdfast	Attach	adults	45.964
SS_EH_A_14	brown_algae	2022.05.15	16:00PM	Seongsan	Jeju	33.436153,126.925000	34.28	91.7	8.38	17.3	Ecklonia	Holdfast	Attach	adults	45.609
SS_EH_A_15	brown_algae	2022.05.15	16:00PM	Seongsan	Jeju	33.436153,126.925000	34.28	91.7	8.38	17.3	Ecklonia	Holdfast	Attach	adults	43.48
SS_EH_A_16	brown_algae	2022.05.15	16:00PM	Seongsan	Jeju	33.436153,126.925000	34.28	91.7	8.38	17.3	Ecklonia	Holdfast	Attach	adults	40.167
SS_EH_A_17	brown_algae	2022.05.15	16:00PM	Seongsan	Jeju	33.436153,126.925000	34.28	91.7	8.38	17.3	Ecklonia	Holdfast	Attach	adults	36.691
SS_EH_A_18	brown_algae	2022.05.15	16:00PM	Seongsan	Jeju	33.436153,126.925000	34.28	91.7	8.38	17.3	Ecklonia	Holdfast	Attach	adults	30.951
SS_EH_A_19	brown_algae	2022.05.15	16:00PM	Seongsan	Jeju	33.436153,126.925000	34.28	91.7	8.38	17.3	Ecklonia	Holdfast	Attach	adults	27.724
SS_EH_A_20	brown_algae	2022.05.15	16:00PM	Seongsan	Jeju	33.436153,126.925000	34.28	91.7	8.38	17.3	Ecklonia	Holdfast	Attach	adults	30.667
SS_ET_A_01	brown_algae	2022.05.15	16:00PM	Seongsan	Jeju	33.436153,126.925000	34.28	91.7	8.38	17.3	Ecklonia	Thallus	Attach	adults	47.123
SS_ET_A_02	brown_algae	2022.05.15	16:00PM	Seongsan	Jeju	33.436153,126.925000	34.28	91.7	8.38	17.3	Ecklonia	Thallus	Attach	adults	62.697
SS_ET_A_03	brown_algae	2022.05.15	16:00PM	Seongsan	Jeju	33.436153,126.925000	34.28	91.7	8.38	17.3	Ecklonia	Thallus	Attach	adults	47.851
SS_ET_A_04	brown_algae	2022.05.15	16:00PM	Seongsan	Jeju	33.436153,126.925000	34.28	91.7	8.38	17.3	Ecklonia	Thallus	Attach	adults	40.981
SS_ET_A_06	brown_algae	2022.05.15	16:00PM	Seongsan	Jeju	33.436153,126.925000	34.28	91.7	8.38	17.3	Ecklonia	Thallus	Attach	adults	50.084
SS_ET_A_07	brown_algae	2022.05.15	16:00PM	Seongsan	Jeju	33.436153,126.925000	34.28	91.7	8.38	17.3	Ecklonia	Thallus	Attach	adults	53.374
SS_ET_A_10	brown_algae	2022.05.15	16:00PM	Seongsan	Jeju	33.436153,126.925000	34.28	91.7	8.38	17.3	Ecklonia	Thallus	Attach	adults	45.972
SS_ET_A_11	brown_algae	2022.05.15	16:00PM	Seongsan	Jeju	33.436153,126.925000	34.28	91.7	8.38	17.3	Ecklonia	Thallus	Attach	adults	48.755
SS_ET_A_13	brown_algae	2022.05.15	16:00PM	Seongsan	Jeju	33.436153,126.925000	34.28	91.7	8.38	17.3	Ecklonia	Thallus	Attach	adults	48.44
SS_ET_A_15	brown_algae	2022.05.15	16:00PM	Seongsan	Jeju	33.436153,126.925000	34.28	91.7	8.38	17.3	Ecklonia	Thallus	Attach	adults	43.48
SS_ET_A_16	brown_algae	2022.05.15	16:00PM	Seongsan	Jeju	33.436153,126.925000	34.28	91.7	8.38	17.3	Ecklonia	Thallus	Attach	adults	40.167
SS_ET_A_18	brown_algae	2022.05.15	16:00PM	Seongsan	Jeju	33.436153,126.925000	34.28	91.7	8.38	17.3	Ecklonia	Thallus	Attach	adults	30.951
SS_ET_A_19	brown_algae	2022.05.15	16:00PM	Seongsan	Jeju	33.436153,126.925000	34.28	91.7	8.38	17.3	Ecklonia	Thallus	Attach	adults	27.724
SC_UH_A_02	brown_algae	2022.05.28	07:00AM	Sokcho	East	38.183287,128.609613	34.78	85.5	8.33	14.6	Undaria	Holdfast	Attach	adults	50.755
SC_UH_A_03	brown_algae	2022.05.28	07:00AM	Sokcho	East	38.183287,128.609613	34.78	85.5	8.33	14.6	Undaria	Holdfast	Attach	adults	48.524
SC_UH_A_04	brown_algae	2022.05.28	07:00AM	Sokcho	East	38.183287,128.609613	34.78	85.5	8.33	14.6	Undaria	Holdfast	Attach	adults	47.087
SC_UH_A_08	brown_algae	2022.05.28	07:00AM	Sokcho	East	38.183287,128.609613	34.78	85.5	8.33	14.6	Undaria	Holdfast	Attach	adults	42.396
SC_UH_A_09	brown_algae	2022.05.28	07:00AM	Sokcho	East	38.183287,128.609613	34.78	85.5	8.33	14.6	Undaria	Holdfast	Attach	adults	39.447
SC_UH_A_10	brown_algae	2022.05.28	07:00AM	Sokcho	East	38.183287,128.609613	34.78	85.5	8.33	14.6	Undaria	Holdfast	Attach	adults	43.38
SC_UH_D_01	brown_algae	2022.05.28	07:00AM	Sokcho	East	38.183287,128.609613	34.78	85.5	8.33	14.6	Undaria	Holdfast	Drift	adults	86.963
SC_UH_D_02	brown_algae	2022.05.28	07:00AM	Sokcho	East	38.183287,128.609613	34.78	85.5	8.33	14.6	Undaria	Holdfast	Drift	adults	80.187
SC_UH_D_03	brown_algae	2022.05.28	07:00AM	Sokcho	East	38.183287,128.609613	34.78	85.5	8.33	14.6	Undaria	Holdfast	Drift	adults	79.331
SC_UH_D_04	brown_algae	2022.05.28	07:00AM	Sokcho	East	38.183287,128.609613	34.78	85.5	8.33	14.6	Undaria	Holdfast	Drift	adults	67.578
SC_UH_D_06	brown_algae	2022.05.28	07:00AM	Sokcho	East	38.183287,128.609613	34.78	85.5	8.33	14.6	Undaria	Holdfast	Drift	adults	62.113
SC_UH_D_07	brown_algae	2022.05.28	07:00AM	Sokcho	East	38.183287,128.609613	34.78	85.5	8.33	14.6	Undaria	Holdfast	Drift	adults	56.741
SC_UH_D_08	brown_algae	2022.05.28	07:00AM	Sokcho	East	38.183287,128.609613	34.78	85.5	8.33	14.6	Undaria	Holdfast	Drift	adults	49.778
SC_UH_D_09	brown_algae	2022.05.28	07:00AM	Sokcho	East	38.183287,128.609613	34.78	85.5	8.33	14.6	Undaria	Holdfast	Drift	adults	41.797
SC_UH_D_10	brown_algae	2022.05.28	07:00AM	Sokcho	East	38.183287,128.609613	34.78	85.5	8.33	14.6	Undaria	Holdfast	Drift	adults	37.663
SC_UT_A_02	brown_algae	2022.05.28	07:00AM	Sokcho	East	38.183287,128.609613	34.78	85.5	8.33	14.6	Undaria	Thallus	Attach	adults	50.755
SC_UT_A_04	brown_algae	2022.05.28	07:00AM	Sokcho	East	38.183287,128.609613	34.78	85.5	8.33	14.6	Undaria	Thallus	Attach	adults	47.087
SC_UT_A_08	brown_algae	2022.05.28	07:00AM	Sokcho	East	38.183287,128.609613	34.78	85.5	8.33	14.6	Undaria	Thallus	Attach	adults	42.396
SC_UT_A_10	brown_algae	2022.05.28	07:00AM	Sokcho	East	38.183287,128.609613	34.78	85.5	8.33	14.6	Undaria	Thallus	Attach	adults	43.38
SC_UT_D_01	brown_algae	2022.05.28	07:00AM	Sokcho	East	38.183287,128.609613	34.78	85.5	8.33	14.6	Undaria	Thallus	Drift	adults	86.963
SC_UT_D_02	brown_algae	2022.05.28	07:00AM	Sokcho	East	38.183287,128.609613	34.78	85.5	8.33	14.6	Undaria	Thallus	Drift	adults	80.187
SC_UT_D_03	brown_algae	2022.05.28	07:00AM	Sokcho	East	38.183287,128.609613	34.78	85.5	8.33	14.6	Undaria	Thallus	Drift	adults	79.331
SC_UT_D_04	brown_algae	2022.05.28	07:00AM	Sokcho	East	38.183287,128.609613	34.78	85.5	8.33	14.6	Undaria	Thallus	Drift	adults	67.578
SC_UT_D_05	brown_algae	2022.05.28	07:00AM	Sokcho	East	38.183287,128.609613	34.78	85.5	8.33	14.6	Undaria	Thallus	Drift	adults	60.548
SC_UT_D_06	brown_algae	2022.05.28	07:00AM	Sokcho	East	38.183287,128.609613	34.78	85.5	8.33	14.6	Undaria	Thallus	Drift	adults	62.113
SC_UT_D_07	brown_algae	2022.05.28	07:00AM	Sokcho	East	38.183287,128.609613	34.78	85.5	8.33	14.6	Undaria	Thallus	Drift	adults	56.741
SC_UT_D_09	brown_algae	2022.05.28	07:00AM	Sokcho	East	38.183287,128.609613	34.78	85.5	8.33	14.6	Undaria	Thallus	Drift	adults	41.797
SC_UT_D_10	brown_algae	2022.05.28	07:00AM	Sokcho	East	38.183287,128.609613	34.78	85.5	8.33	14.6	Undaria	Thallus	Drift	adults	37.663
GM_EH_A_01	brown_algae	2022.08.18	08:00AM	Geomundo	South	34.014368,127.315429	32.52	88.2	8.51	21.2	Ecklonia	Holdfast	Attach	adults	38
GM_EH_A_02	brown_algae	2022.08.18	08:00AM	Geomundo	South	34.014368,127.315429	32.52	88.2	8.51	21.2	Ecklonia	Holdfast	Attach	adults	44
GM_EH_A_03	brown_algae	2022.08.18	08:00AM	Geomundo	South	34.014368,127.315429	32.52	88.2	8.51	21.2	Ecklonia	Holdfast	Attach	adults	57
GM_EH_A_04	brown_algae	2022.08.18	08:00AM	Geomundo	South	34.014368,127.315429	32.52	88.2	8.51	21.2	Ecklonia	Holdfast	Attach	adults	60
GM_EH_A_05	brown_algae	2022.08.18	08:00AM	Geomundo	South	34.014368,127.315429	32.52	88.2	8.51	21.2	Ecklonia	Holdfast	Attach	adults	52
GM_EH_A_06	brown_algae	2022.08.18	08:00AM	Geomundo	South	34.014368,127.315429	32.52	88.2	8.51	21.2	Ecklonia	Holdfast	Attach	adults	53
GM_EH_A_07	brown_algae	2022.08.18	08:00AM	Geomundo	South	34.014368,127.315429	32.52	88.2	8.51	21.2	Ecklonia	Holdfast	Attach	adults	53.5
GM_EH_A_08	brown_algae	2022.08.18	08:00AM	Geomundo	South	34.014368,127.315429	32.52	88.2	8.51	21.2	Ecklonia	Holdfast	Attach	adults	63
GM_EH_A_09	brown_algae	2022.08.18	08:00AM	Geomundo	South	34.014368,127.315429	32.52	88.2	8.51	21.2	Ecklonia	Holdfast	Attach	adults	67
GM_EH_A_10	brown_algae	2022.08.18	08:00AM	Geomundo	South	34.014368,127.315429	32.52	88.2	8.51	21.2	Ecklonia	Holdfast	Attach	adults	59
GM_EH_A_11	brown_algae	2022.08.18	08:00AM	Geomundo	South	34.014368,127.315429	32.52	88.2	8.51	21.2	Ecklonia	Holdfast	Attach	adults	54
GM_ET_A_02	brown_algae	2022.08.18	08:00AM	Geomundo	South	34.014368,127.315429	32.52	88.2	8.51	21.2	Ecklonia	Thallus	Attach	adults	44
GM_ET_A_03	brown_algae	2022.08.18	08:00AM	Geomundo	South	34.014368,127.315429	32.52	88.2	8.51	21.2	Ecklonia	Thallus	Attach	adults	57
GM_ET_A_05	brown_algae	2022.08.18	08:00AM	Geomundo	South	34.014368,127.315429	32.52	88.2	8.51	21.2	Ecklonia	Thallus	Attach	adults	52
GM_ET_A_06	brown_algae	2022.08.18	08:00AM	Geomundo	South	34.014368,127.315429	32.52	88.2	8.51	21.2	Ecklonia	Thallus	Attach	adults	53
GM_ET_A_07	brown_algae	2022.08.18	08:00AM	Geomundo	South	34.014368,127.315429	32.52	88.2	8.51	21.2	Ecklonia	Thallus	Attach	adults	53.5
GM_ET_A_08	brown_algae	2022.08.18	08:00AM	Geomundo	South	34.014368,127.315429	32.52	88.2	8.51	21.2	Ecklonia	Thallus	Attach	adults	63
GM_ET_A_09	brown_algae	2022.08.18	08:00AM	Geomundo	South	34.014368,127.315429	32.52	88.2	8.51	21.2	Ecklonia	Thallus	Attach	adults	67
GM_ET_A_11	brown_algae	2022.08.18	08:00AM	Geomundo	South	34.014368,127.315429	32.52	88.2	8.51	21.2	Ecklonia	Thallus	Attach	adults	54
DG_EH_D_01	brown_algae	2022.09.03	07:00AM	Wando	South	34.333376, 126.886672	33.35	80.6	8.43	20.5	Ecklonia	Holdfast	Drift	adults	48.048
DG_EH_D_02	brown_algae	2022.09.03	07:00AM	Wando	South	34.333376, 126.886672	33.35	80.6	8.43	20.5	Ecklonia	Holdfast	Drift	adults	43.261
DG_EH_D_03	brown_algae	2022.09.03	07:00AM	Wando	South	34.333376, 126.886672	33.35	80.6	8.43	20.5	Ecklonia	Holdfast	Drift	adults	46.387
DG_EH_D_04	brown_algae	2022.09.03	07:00AM	Wando	South	34.333376, 126.886672	33.35	80.6	8.43	20.5	Ecklonia	Holdfast	Drift	adults	53.406
DG_EH_D_05	brown_algae	2022.09.03	07:00AM	Wando	South	34.333376, 126.886672	33.35	80.6	8.43	20.5	Ecklonia	Holdfast	Drift	adults	32.301
DG_EH_D_06	brown_algae	2022.09.03	07:00AM	Wando	South	34.333376, 126.886672	33.35	80.6	8.43	20.5	Ecklonia	Holdfast	Drift	adults	27.104
DG_EH_D_07	brown_algae	2022.09.03	07:00AM	Wando	South	34.333376, 126.886672	33.35	80.6	8.43	20.5	Ecklonia	Holdfast	Drift	adults	28.933
DG_ET_D_02	brown_algae	2022.09.03	07:00AM	Wando	South	34.333376, 126.886672	33.35	80.6	8.43	20.5	Ecklonia	Thallus	Drift	adults	43.261
DG_ET_D_03	brown_algae	2022.09.03	07:00AM	Wando	South	34.333376, 126.886672	33.35	80.6	8.43	20.5	Ecklonia	Thallus	Drift	adults	46.387
DG_ET_D_04	brown_algae	2022.09.03	07:00AM	Wando	South	34.333376, 126.886672	33.35	80.6	8.43	20.5	Ecklonia	Thallus	Drift	adults	53.406
DG_ET_D_05	brown_algae	2022.09.03	07:00AM	Wando	South	34.333376, 126.886672	33.35	80.6	8.43	20.5	Ecklonia	Thallus	Drift	adults	32.301
DG_ET_D_06	brown_algae	2022.09.03	07:00AM	Wando	South	34.333376, 126.886672	33.35	80.6	8.43	20.5	Ecklonia	Thallus	Drift	adults	27.104
DG_ET_D_07	brown_algae	2022.09.03	07:00AM	Wando	South	34.333376, 126.886672	33.35	80.6	8.43	20.5	Ecklonia	Thallus	Drift	adults	28.933
YH_EH_D_02	brown_algae	2022.09.16	18:00PM	Busan	South	35.215733, 129.225083	31.29	85.8	8.45	26	Ecklonia	Holdfast	Drift	adults	67.782
YH_EH_D_03	brown_algae	2022.09.16	18:00PM	Busan	South	35.215733, 129.225083	31.29	85.8	8.45	26	Ecklonia	Holdfast	Drift	adults	47.73
YH_EH_D_06	brown_algae	2022.09.16	18:00PM	Busan	South	35.215733, 129.225083	31.29	85.8	8.45	26	Ecklonia	Holdfast	Drift	adults	46.019
YH_EH_D_07	brown_algae	2022.09.16	18:00PM	Busan	South	35.215733, 129.225083	31.29	85.8	8.45	26	Ecklonia	Holdfast	Drift	adults	44.277
YH_EH_D_08	brown_algae	2022.09.16	18:00PM	Busan	South	35.215733, 129.225083	31.29	85.8	8.45	26	Ecklonia	Holdfast	Drift	adults	40.049
YH_EH_D_09	brown_algae	2022.09.16	18:00PM	Busan	South	35.215733, 129.225083	31.29	85.8	8.45	26	Ecklonia	Holdfast	Drift	adults	36.629
YH_ET_D_02	brown_algae	2022.09.16	18:00PM	Busan	South	35.215733, 129.225083	31.29	85.8	8.45	26	Ecklonia	Thallus	Drift	adults	67.782
YH_ET_D_03	brown_algae	2022.09.16	18:00PM	Busan	South	35.215733, 129.225083	31.29	85.8	8.45	26	Ecklonia	Thallus	Drift	adults	47.73
YH_ET_D_05	brown_algae	2022.09.16	18:00PM	Busan	South	35.215733, 129.225083	31.29	85.8	8.45	26	Ecklonia	Thallus	Drift	adults	48.619
YH_ET_D_06	brown_algae	2022.09.16	18:00PM	Busan	South	35.215733, 129.225083	31.29	85.8	8.45	26	Ecklonia	Thallus	Drift	adults	46.019
YH_ET_D_09	brown_algae	2022.09.16	18:00PM	Busan	South	35.215733, 129.225083	31.29	85.8	8.45	26	Ecklonia	Thallus	Drift	adults	36.629
BS	seawater	2021.12.18	14:30PM	Busan	South	35.215733, 129.225083				10.4	seawater	seawater	seawater	seawater
GP1	seawater	2022.01.08	16:40PM	Gampo	East	35.808956, 129.505806	35.15	105.3	8.26	13.6	seawater	seawater	seawater	seawater
JG	seawater	2022.01.08	15:40PM	Guryongpo	East	35.953371, 129.546730	35.16	98	8.38	12.8	seawater	seawater	seawater	seawater
JO	seawater	2022.02.28	11:00AM	Hajodae	East	38.02126, 128.73542	34.7	106.3	8.06	6.1	seawater	seawater	seawater	seawater
GP2	seawater	2022.03.26	10:00AM	Gampo	East	35.824117,129.509300	34.86	96.2	7.53	11.3	seawater	seawater	seawater	seawater
HJ	seawater	2022.03.26	12:00AM	Guryongpo	East	35.965022, 129.547243	34.67	87.4	7.94	12.2	seawater	seawater	seawater	seawater
SD	seawater	2022.04.09	07:00AM	Busan	South	35.075777,129.023424	34.55	96.8	8.16	12.2	seawater	seawater	seawater	seawater
UD	seawater	2022.04.16	14:00PM	Udo	Jeju	33.511627,126.943363	33.14	101.5	8.57	15.5	seawater	seawater	seawater	seawater
JinD	seawater	2022.05.01	16:00PM	Jindo	West	34.449466,126.118082	33.53	9.2	8.16	12.3	seawater	seawater	seawater	seawater
DC	seawater	2022.05.05	14:00PM	Daecheon	West	36.329224,126.504931	32.3	36.8	8.08	12.2	seawater	seawater	seawater	seawater
SS	seawater	2022.05.15	16:00PM	Seongsan	Jeju	33.436153,126.925000	34.28	91.7	8.38	17.3	seawater	seawater	seawater	seawater
SC	seawater	2022.05.28	07:00AM	Sokcho	East	38.183287,128.609613	34.78	85.5	8.33	14.6	seawater	seawater	seawater	seawater
GM	seawater	2022.08.18	08:00AM	Geomundo	South	34.014368,127.315429	32.52	88.2	8.51	21.2	seawater	seawater	seawater	seawater
DG	seawater	2022.09.03	07:00AM	Wando	South	34.333376, 126.886672	33.35	80.6	8.43	20.5	seawater	seawater	seawater	seawater
YH	seawater	2022.09.16	18:00PM	Busan	South	35.215733, 129.225083	31.29	85.8	8.45	26	seawater	seawater	seawater	seawater

## Sheet: Table3
Table S3. Relative abundance and differential enrichment of dominant bacterial genera across attached, drifting, and seawater samples
	Mean±SD(%)			Attach/Drift			Attach/Seawater			Drift/Seawater
Genus	Attach	Draft	Seawater	Log2FC	p-value		Log2FC	p-value		Log2FC	p-value
Psychromonas	22.35±21.01	32.29±26.69	0.04±0.14	-0.53	0.00149572	**	9.17	4.58561e-09	***	9.7	5.13278e-09	***
Vibrio	16.29±19.53	3.94±8.44	2.87±5.8	2.05	5.04588e-14	***	2.5	8.96851e-05	***	0.46	0.261029
Blastopirellula	6.92±12.74	3.65±6.06	0.36±0.55	0.92	0.757061		4.27	0.0124573	*	3.35	0.00178108	**
Marinomonas	3.96±5.92	20.97±19.34	1.29±2.75	-2.4	1.87385e-21	***	1.62	0.0255283	*	4.02	4.12744e-07	***
Granulosicoccus	2.85±8.13	0.65±2.64	0.03±0.1	2.14	5.79491e-06	***	6.58	0.0138616	*	4.45	0.526144
Cobetia	1.4±04.71	4.67±10.17	0.01±0.03	-1.74	5.14814e-10	***	7.51	0.00471335	**	9.26	6.16493e-06	***
Algitalea	0.35±1.39	1.06±2.73	0.00±0.00	-1.61	0.000392783	***	18.41	0.0210527	*	20.01	0.00147278	**
bacterium RFB D08	0.24±1.11	2.24±6.35	0.08±0.29	-3.22	0.00153302	**	1.66	0.486371		4.89	0.105367
Algibacter	0.22±0.77	1.96±3.9	0.04±0.1	-3.14	2.35529e-07	***	2.62	0.481078		5.76	0.0175091	*
Paraglaciecola	0.08±0.41	0.47±0.99	0.1±0.18	-2.47	1.94591e-06	***	-0.21	0.121816		2.25	0.402018
Clade Ia	0.00±0.03	0.00±0.00	20.75±19.79	11.48	0.132267		-12.83	2.6262e-36	***	-24.31	4.62143e-24	***
Candidatus Actinomarina	0.00±0.00	0.00±0.00	7.39±10.55	7.71	0.344567		-15.1	6.98119e-43	***	-22.82	4.62143e-24	***
Planktomarina	0.00±0.00	0.00±0.00	1.93±3	0	NA		-20.88	6.81358e-34	***	-20.88	1.28823e-16	***
Glaciecola	0.00±0.00	0.00±0.00	13.75±12.96	-8.16	0.137506		-23.71	5.97638e-49	***	-15.55	1.4151e-22	***
